# Supplementary material for: A computational evaluation of over-representation of regulatory motifs in the promoter regions of differentially expressed genes
Source: BMC Bioinformatics. 2010 May 20;11:267. doi: 10.1186/1471-2105-11-267 (PMC3098066; doi:10.1186/1471-2105-11-267)
Supplement: Additional file 3 — Information for 88 microarray experiments in this work. By searching the TFs in ArrayExpress Database, we got 88 TF-related experiments. In this file, we listed the detailed information of those experiments, including organism, experimental methods, tissues, TF names, references, experiment titles in ArrayExpress Database. Those experiments were used for differential expression analysis. [file 1471-2105-11-267-S3.XLS]

## Sheet: Sheet1
Experiments	Organism	Experiment description	Name. Tissue	Name. TF	No. Array	Ref(PMID)	Experiment Description
E-CBIL-21	Mouse	tcf1 gene k.o.	pancreatic islets	HNF-1a	8	16330324	Transcription profiling of pancreatic islets in wild type and Tcf-1 knock-out mice to identify target genes Tcf-1 that may be responsible of mediating beta cell growth
E-GEOD-10954	Mouse	c-Myc-transgenics	lung adenocarcinomas	c-myc	8	18498649	Transcription profiling of mouse lung adenocarcinomas of c-Myc-transgenics
E-GEOD-11039	Mouse	wt and E2F4 null mice	embyronic fibroblasts	e2f2	20	18550711	Transcription profiling of mouse embyronic fibroblasts from wild type and E2F2 null mice to generate a signature for E2F2 pathway activation
E-GEOD-11352	Human	ligand stimulation	MCF7 breast cancer cells	ESRalpha	18	17542648	Transcription profiling of human MCF7 breast cancer cells exposed to estradiol (10nM) - time series
E-GEOD-11809	mouse	wt and IRF1-/- animals infected with Mycobacterium avium	lung	irf1	23	18705699	Transcription profiling of mouse wild type, IFNg-/- and IRF1-/- animals infected with from M. avium
E-GEOD-2060	Human, mouse	cAMP simulation	hepatocyte	CREB	27	15753290	Transcription profiling of human HEK293T to characterize CREB target genes in different tissue types
E-GEOD-2192	Mouse	over-expressing PPARg and stimulated with hormone	NIH3T3 fibroblast	PPARgamma2, EBF	53	16106032	Transcription profiling of NIH3T3 cells over-expressing PPARg or EBF1 to study the efficiency and kinetics of cell adipogenesis induced by PPARg and EBF1
E-GEOD-2527	Mouse	Gata-1 k.o. and wt mice	Hematopoietic progenitor cells	Gata-1	6	15860665	Transcription profiling of megakaryocyte cells from Gata-1 knock out mice and wild type mice to study the differential requirements for the activation domain and FOG-interaction surface of GATA-1 in megakaryocyte gene expression and development
E-GEOD-3126	Mouse	wt and hnf4a deficient mice	liver	HNF4a	6	16714383	Transcription profiling of wild type mouse livers and livers from hepatocyte nuclear factor 4alpha deficient mice to study the role of HNF4a in hepatogenesis
E-GEOD-3244	Mouse	MyoD-/-, p53-/- and wt cells	myoblasts	MyoD, p53	25	16275751	Transcription profiling of mouse muscle satellite cell-derived myoblasts (MyoD-/-, p53-/-)
E-GEOD-6077	Mouse	Nmyc transgenic	lung	nmyc	4	17486137	Transcription profiling of mouse nmyc misexpression in lung (gain of function)
E-GEOD-6487	Mouse	MyoD-/-/Myf5-/- animals transduced with wt or mutant Myod	embryoic fibroblast	Myod, Myf	30	/	Transcription profiling of mouse embryoic fibroblasts expressing wild type MyoD or its non-acetylatable version MyoD RRR to investigate how MyoD acetylation may contribute to differential gene activation
E-GEOD-7137	Mouse	KLF15 mutants and wt cell	livers, quadriceps muscles	KLF15	16	17403374	Transcription profiling of mouse livers and quadriceps muscles of Kruppel-like factor 15 (KLF15) null mutants after an overnight fast to provide insight into the role of KLF15 in gluconeogenesis
E-GEOD-7219	Mouse	mutant tissue treated with LPS and antibody	dendritic cells of spleen	NIK/NF-kappaB2	12	18566401	Transcription profiling of mouse dendritic cells from the spleens of Alymphoplasia or heterozygeous littlermates (wild type) to identify TNIK/NF-kappaB2 regulated gene products
E-GEOD-7223	Human	Conditional expression of AibZIP by inducing agent RSL1	prostate cancer cell	AIbZIP	9	17712038	Transcription profiling of human LNCaP cell lines transfected with AIbZIP
E-GEOD-78	Mouse	Nkx2.5 ko and wt cells	heart from embryonic day 9.5	Nkx2.5	18	/	Transcription profiling of mouse heart from embryonic day 9.5 from Nkx2.5 deleted mice, Nkx.5 is a mouse model of congenital heart disease
E-GEOD-7835	Human	Hif1 RNAi	U251 cells	HiF1	15	/	iRNA profiling of human U251 cells treated with hypoxia inducible factor HIF-1I siRNA or polyamide
E-GEOD-9786	Mouse	wt and PPARa mutants; stimulated with PFOA	Liver	PPAR-alpha	16	18281256	Transcription profiling of mouse wild-type and PPARalpha-null mutants response to PFOA
E-MEXP-1444	Mouse	Cebpa mutation and wt	myeloid progenitor cells	Cepba	6	18394553	Transcription profiling of Mac-1+, c-Kit+ myeloid progenitor cells from mice homozygous for the p42-specific knock-out Cebpa mutation and independently transplanted with leukemic bone marrow, and from control mice heterozygous for Cebpa mutation
E-MEXP-1511	Mouse	wt and Mef2c mutants; stimulated with anti-IgM	B-cell	Mef2c	10	/	Transcription profiling time series of wild type or Mef2c-deficient mouse B-cells following antigen-receptor stimulation
E-MEXP-634	Mouse	Gata3 knock out and wt cells	skin cell	Gata-3	11	17151017	Transcription profiling of Gata3 conditional knock out mice to investigate epidermis and hair follicle differentiation
E-GEOD-109	Mouse	mutant and wt	uerus	Hoxa	6	12554760	Transcription profiling of mouse uterus from OVX/oil/6h/UTX 129 WT vs. Hoxa-10-/- animals
E-GEOD-11165	Mouse	wt and gata6 null	lung	GATA6	6	/	Transcription of mouse wild type and GATA6 null lung
E-GEOD-11557	Mouse	Evi-1 deleted and wt cells	hematopoietic stem cells	Evi-1	4	18682242	Transcription profiling of mouse Evi-1 deleted hematopoietic stem cells
E-GEOD-11836	Mouse	wt and mutant cells	prostate cancer	AP-1	26	18381418	Transcription profiling of mouse prostate from wild type vs. Nkx3.1; Pten compound mutant suggests a role for AP-1 transcription factors (c-Jun, c-Fos) in prostate cancer progression and clinical outcome of prostate tumor
E-GEOD-11914	Human	Sox4 RNAi and over-expression	prostate cancer	sox4	12	19147588	siRNA profiling of human LNCaP cells transfected with SOX4 cDNA, SOX4 siRNA or GFP cDNA
E-GEOD-13244	Mouse	Pax6 heterozygous and wildtype	newborn mouse lenses	Pax6	6	19132093	Transcription profiling of mouse Pax6 heterozygous and wildtype newborn mouse lenses
E-GEOD-1949	Mouse	Mutant cell rescue with Srf transgene; stimulated with FBS	embryonic stem	srf	14	15610731	Transcription profiling of mouse embryonic stem (ES) cells following stimulation with fetal bovine serum at various time points up to 180 minutes to identify potential targets of SRF
E-GEOD-2222	Human	FoxM RNAi	BT-20 cell	FoxM	9	15958562	Transcription profiling of human BT-20 cell line transfected with GFP siRNA or FoxM1 siRNA
E-GEOD-2241	Human	HOXA5 inducible cell line	Hs578T cell	Hoxa	6	15757903	Transcription profiling time series of HOXA5 induction in human Hs578T cell line
E-GEOD-2259	Mouse	Ar k.o. and wt	testis	Ar	10	16166195	Transcription profiling of testis from Sertoli cell-selective androgen receptor knockout mice and wild type mice to unravel the molecular mechanisms mediating the effects of androgens on spermatogenesis
E-GEOD-2323	Mouse	promote or inhibit anergy induction	T cell	EGR2	15	15834410	Transcription profiling of A.E7 T cells to identify early growth response genes Egr-2 and Egr-3 as key negative regulators of T cell activation
E-GEOD-2421	Mouse	WT or Vdr dificient; stimulated	bone marrow derived macrophages	VDR	8	16118315	Transcription profiling of macrophages derived from WT and Vdr dificient mice after stimulation with IFNgamma and/or 1alpha,25(OH)2D3 to study molecular mechanisms of macrophage activation
E-GEOD-2567	Human	Smad4 negative and positive clones; stimulated	MDA-MB-468	Smad4	10	/	Transcription profiling of human MDA-MB-468 Smad4 positive/negative clones treated with TGF-??
E-GEOD-2592	Mouse	RUNx k.o. And wt	embryos at 8.5 and 12 days	Runx	8	/	Transcription profiling of mouse embryos at 8.5 and 12 days to study the effect of knocking out RUNX1 (a.k.a. AML1) gene
E-GEOD-2624	Human	NF-inhibitor cell line and wt	cervical epithelioid carcinoma cell	NF-kB	30	15722553	Transcription profiling of human tetracycline-regulated cell line expressing an NF-kB inhibitor to systematically identify NF-kB dependent genes
E-GEOD-2699	Human	ligand stimulation	hepatoblastoma cell	PPAR	11	16197558	Transcription profiling of human hepatoblastoma cell lines to identify potential peroxisome proliferator-activated receptor (PPAR) target genes
E-GEOD-2700	Mouse	hnf4a2 over-expressed and mutant form	embryonic kidney	hnf4a2	7	16007190	Transcription profiling of human embryonic kidney cells HEK293 overexpressing the transcription factors HNF4a2 or mutant forms HNF4a2 C106R and HNF4a2 R154X to identify HNF4a regulated genes in kidney cells being several of these genes deregulated in renal cell carcinoma
E-GEOD-2815	Human	myb transgenics	MCF7 cell	Myb	8	16205643	Transcription profiling of human MCF7 cells infected with adenovirus expressing c-Myb, v-Myb or the hybrid construct, 3MutC
E-GEOD-2816	Human	myb transgenics	monocytes	Myb	6	16205643	Transcription profiling of human monocytes infected with adenovirus expressing either c-Myb or v-Myb
E-GEOD-3113	human	inducible system for KLF4; induced for different length of time	EcR-RKO/KLF4	KLF	15	17017123	Transcription profiling of human RKO cells after induction of KLF4 for different lengths of time
E-GEOD-3116	Mouse	HNF4 null and wt	embryo	HNF4	5	16618389	Transcription profiling of mouse HNF4 null mutant colon vs. control colons
E-GEOD-3124	Mouse	HNF4 null and wt	small intestine	hnf4	4	/	Transcription profiling of mouse HNF4 null small intestine
E-GEOD-3181	Mouse	SRF-null and wtl	neonatal cardiomyocytes	SRF	6	16368687	Transcription profiling of mouse SRF-null or control cardiomyocytes to study roles of the serum response factor in regulating contractile apparatus gene expression
E-GEOD-3245	Mouse	k.o. and wt	fibroblast cells	Myod, Myf	12	16275751	Transcription profiling of mouse 2C5/7 myoD-/-;myf5-/- fibroblast cells expressing MyoD, Myf5, myogenin, or hrGFP
E-GEOD-3308	human	HNF1beta induction	embryonic kidney	hnf1b	11	16297991	Transcription profiling of human HNF1beta mutated vs wildtype embryonic kidney cell line HEK293 to identify potential HNF1beta target genes whose activity may be deregulated in human patients
E-GEOD-3965	Mouse	VP16-CREB transgenics; induction	hippocampal neurons	CREB	12	16202713	Transcription profiling of mouse 2C5/7 myoD-/-;myf5-/- fibroblast cells expressing MyoD, Myf5, myogenin, or hrGFP
E-GEOD-4225	human	RNAi	adenoid cystic carcinoma cell	Sox4	6	16636670	RNAi knock down of Sox4 in a human adenoid cystic carcinoma cell line reveals that knockdown of Sox4 expression induces apoptosis
E-GEOD-4938	Mouse	Gfi1 k.o. And wt	T-cells	gfi1	4	18034420	Transcription profiling of naive CD4+ and CD8+ T-cells from Gfi1-knockout and wild type mice
E-GEOD-4940	Mouse	Gfi1 k.o. And wt	T-cells	gfi1	8	18034420	Transcription profiling of mouse T-cells from wildtype and Gfi1 knockout mice activated by anti-CD3 plus anti-CD28 for 0 to 24h
E-GEOD-495	Mouse	wt and Nrf2 k.o. ; induced with 100% oxygen	lung cell	Nrf	46	/	Transcription profiling of wild type and Nrf2 knock out treated with 100% oxygen to induce lung injury mice to provide insight to the downstream effector genes regulated by Nrf2
E-GEOD-498	Mouse	E2F1 over-expression	fibroblast	e2f1	4	11888208	Transcription profiling of mouse NIH3T3 fibroblasts to investigate E2F1-regulated genes
E-GEOD-5126	mouse	Hoxb1 mutant and wt	embryo	Hoxb	6	16890163	Transcription profiling of mouse Hoxb1 mutant mRNA levels in rhombomere 4 at E10.5
E-GEOD-528	Mouse	Nkx2.5 k.o. And wt	heart	Nkx2.5	26	/	Transcription profiling of hearts from Nkx2.5 knockout mice (mouse model of congenital heart disease) at embryonic day 12.5 shows Nkx2.5 is not only crucial during early steps of cardiogenesis but also plays an important role at later developmental stages
E-GEOD-5319	Mouse	Different tissues:testis and seminiferous tubules	testis	Sry	4	/	Transcription profiling of mouse XX/Sry males
E-GEOD-5424	Mouse	foxa2 null and wt	embryo	Foxa2	8	/	Transcription profiling of mouse Foxa2 mutant embryos
E-GEOD-5475	Mouse	ppari null and wt and treated with WY14643	small intestine	PPARI	12	17426115	Transcription profiling mouse small intestine from wild-type (129S1/SvImJ) and PPARI?-null (129S4/SvJae) anmals treated with the synthetic PPARI ligand WY14,643 (0.1% w/w) for 5 days
E-GEOD-5500	Mouse	Wt and reduced expression of gata4; treated with pressure overload	heart	Gata4	21	16983087	Transcription profiling of hearts from mice heterozygous for Gata4 mutation (G4D) to investigate the significance of Gata4 in regulating postnatal heart function and in regulating the hypertrophic response of the heart to pathological stress
E-GEOD-5679	Human	ligand stimulation	Monocytes	PPARG	11	16982809	Transcription profiling of human dendritic cells respones to PPARg and RARa ligand
E-GEOD-5800	Mouse	Irf6 wt and k.o.	skin	Irf6	6	17041601	Transcription profiling of skin from interferon regulatory factor 6 (Irf6) knockout mice and wild type mice to study the role for Irf6 in epidermal development
E-GEOD-5823	Human	RNAi	cancer cell line	c-myc	20	17159920	RNAi profiling of human cancer cell lines after c-MYC depletion
E-GEOD-590	Human	different haplotype	umbilical subcutaneous adipose	USF1	10	14991056	Transcription profiling of human Familial combined hyperlipidemia individuals exhibiting the USF1 susceptibility haplotype and FCHL affected indiviuals carrying the protective haplotype
E-GEOD-6681	Mouse	Cre treated Foxp3 locus and wt	T cells	Foxp3	4	17220892	Transcription profiling of mouse Foxp3 ablation in peripheral mature regulatory T cells
E-GEOD-6846	Mouse	Stat3 and wt	pulmonary Alveolar Type II Cells	Stat2	6	18070348	Transcription profiling of mouse pulmonary Alveolar Type II Cells deleted for Stat2
E-GEOD-6875	Mouse	wt and mutant Foxp3	CD4+ T cells	Foxp3	8	/	Transcription profiling of mouse CD4+ T cells expressing Foxp3 FACS isolated from hemizygouse males to investigate development of regulatory t cell precursors in the absence of a functional foxp3 protein
E-GEOD-7101	Human	wt and deficient; suppressor and activator	fibroblast	p53	16	16966095	Transcription profiling of human p53+ and p53- fibroblasts treated with arsenite reveals exit from arsenite-induced mitotic arrest is p53 dependent
E-GEOD-7412	Mouse	wt and srf mutant	IgM+IgD+ cells	srf	4	17591768	Transcription profiling of mouse IgM+IgD+ cells and srf-deficient IgM+IgD+ cells isolated from spleens to investigate the role of serum response factor
E-GEOD-7564	Mouse	wt and k.o.	liver	rora	10	17666523	Transcription profiling of mouse liver from wild type (WT), RORalphasg/sg, RORgamma-/-, and double knockout animals reveals a regulatory role for RORalpha and RORgamma in Phase I and Phase II Metabolism
E-GEOD-7775	Mouse	wt and nobox k.o.	ovaries	nobox	4	18509161	Transcription profiling of mouse ovaries lacking nobox from newborns
E-GEOD-7810	Mouse	wild type and Nrf2-/-	Type II cell of lung	Nrf-2	9	/	Transcription profiling of mouse wild type and Nrf2-/- mice Type II cells
E-GEOD-8289	Human	wt and hnf4a; induced with doxycyclin	HEK293 cells	HNF4	8	18163890	Transcription profiling of human HEK293 cells overexpressing HNF4a2 wild type or mutant forms C106R or R154X
E-GEOD-8704	Mouse	Wip1+/+ and Wip1 -/-; gamma radiation	embryonic fibroblasys	p53	4	/	Transcription profiling of mouse embryonic fibroblasys from Wip1+/+ or -/- animals after gamma radiation
E-GEOD-8943	Mouse	wt and FOXQ1 mutant	stomach antrum	Foxq1	6	18558092	Transcription profiling of mouse stomach antrum in FOXQ1 mutants
E-GEOD-8944	Mouse	Creb1 abalated by Cre/loxP and wt	hippocampus from forebrain	Creb	12	18424767	Transcription profiling of mouse hippocampus from animals with Creb1 abalated forebrains in a Crem1 knockout background
E-GEOD-8946	Mouse	Creb1 abalated by Cre/loxP and wt	forebrain neurons	Creb	12	18424767	Transcription profiling of mouse Creb1 abalated hippocampus fin a Crem knockout background treated with kainate
E-GEOD-8969	Mouse	Nrf2 k.o. and wt; induced by oxidative stress	Liver	Nrf2	6	18059474	Transcription profiling of mouse Nrf2 knockout caused by ROS-mediated insulin/IGF-1 resistance
E-GEOD-9124	Mouse	sp3 k.o. And wt	Heart	sp3	6	17923686	Transcription profiling of mouse heart from E12.5 wildtype- and Sp3 animals
E-GEOD-9188	Mouse	control or Pbx1-null	bone marrow	pbx1	5	18462698	Transcription profiling of mouse long term HSC from control or Pbx1-null mice
E-GEOD-9198	Mouse	control or Pbx1-null	hematopoietic stem cell	Pbx1	8	18462698	Transcription profiling of mouse long or short term hematopoietic stem cells and the proto-oncogene Pbx1 (GEO Super Series)
E-MEXP-1040	Mouse	Foxa3 k.o. and wt	testis	Foxa	7	17488644	Transcription profiling of testis from Foxa3 knock-out mice
E-MEXP-1131	Mouse	E2F4 double knockout and heterozygous	kidney, liver, testis	E2f	12	17957245	Transcription profiling of E2F4 double knockout mice and heterozygous littermates
E-MEXP-1413	Mouse	E2F2 k.o. And wt	liver	E2F2	12	/	Transcription profiling of liver from mouse EF2 mutants vs wild type to investigate the role of E2F2 in liver regeneration
E-MEXP-1711	Mouse	RXRa deficiency and wt	liver	RxR-alpha	24	18755030	Transcription profiling of liver from wild type and RXR-alpha deficient matured and aged mcie
E-MEXP-438	Mouse	Mtf1 conditional knockout and wt	liver	Mtf1	12	16221973	Transcription profiling of liver-specific transcription in Mtf1 conditional knockout mice and control littermates to identify MTF-1 target genes and cadmium-inducible genes in the adult liver
E-MEXP-688	Mouse	induced and non-induced	neuro2a cell	Pbx1	4	/	Transcription profiling of mouse cell line neuro2a overexpressing transcription factor Pbx1a under tetracycline control
E-MEXP-871	Mouse	HMGA2-transgenic and wild_type	parotid gland	HMGa2	4	17305714	Transcription profiling of parotid glands from mice with targeted expression of architectural transcription factor HMGA2
E-MEXP-923	Mouse	TF gene over-expression	esophageal epithelia	Klf	6	17395897	Transcription profiling of mice with transgenic expression of the transcription factor Klf5 in esophageal epithelia compared to littermate controls
E-TABM-43	Human	TP53 mutant and wt; induced	breast cancers	TP53	37	17388661	Transcription profiling of advanced human breast cancers treated with a dose-intense epirubicin /cyclophosphamide regimen followed by mastectomy
